# Supplementary material for: The First Pilot Genome-Wide Gene-Environment Study of Depression in the Japanese Population
Source: PLoS One. 2016 Aug 16;11(8):e0160823. doi: 10.1371/journal.pone.0160823 (PMC4986946; doi:10.1371/journal.pone.0160823)
Supplement: S1 Table — (XLSX) [file pone.0160823.s004.xlsx]

## Sheet: TableS1
Table S1. Top findings from genome-wide association study (P < 1.00 × 10-4)
Chr	SNP	BP	A1	A2	MAF	Beta	SE	P	Gene
15	rs16973084	79803673	G	A	0.05312	6.167	1.356	7.879e-06
15	rs1514316	79815861	G	A	0.05312	6.167	1.356	7.879e-06
8	rs7016807	142172951	G	A	0.0674	5.077	1.131	1.029e-05	DENND3
12	rs1492257	98130862	C	T	0.2422	-3.073	0.6881	1.132e-05	ANKS1B
9	rs4242651	38670826	C	T	0.3443	2.729	0.6133	1.223e-05
3	rs16862792	151862720	A	G	0.05156	5.856	1.326	1.406e-05	C3orf44
8	rs4961326	142166372	A	T	0.06875	4.937	1.12	1.458e-05	DENND3
8	rs6996361	142173158	A	G	0.06875	4.937	1.12	1.458e-05	DENND3
12	rs17006619	79240497	G	A	0.06094	5.559	1.262	1.478e-05
14	rs10146319	41675279	A	G	0.1497	3.608	0.8278	1.812e-05
9	rs4878844	38673287	G	A	0.3484	2.687	0.6174	1.86e-05
22	rs131154	43269509	G	C	0.3435	2.868	0.6595	1.893e-05	LDOC1L
12	rs17006732	79329108	T	G	0.05937	5.543	1.276	1.914e-05
12	rs7294514	79345577	T	C	0.05937	5.543	1.276	1.914e-05
21	rs2776356	41964027	T	A	0.3433	2.77	0.6437	2.29e-05
15	rs4887530	24772967	C	T	0.1609	3.337	0.7793	2.499e-05	GABRA5
10	rs12783557	70104384	A	G	0.147	3.832	0.8999	2.78e-05	TET1
2	rs17740892	64403836	T	C	0.08019	4.86	1.144	2.905e-05
20	rs7272444	9251107	T	C	0.1088	4.119	0.9711	2.983e-05	PLCB4
22	rs5765710	43293018	G	A	0.3594	2.683	0.6348	3.166e-05	LDOC1L
2	rs12469413	64394631	G	A	0.07969	4.84	1.146	3.196e-05
2	rs13029773	64400847	T	G	0.07969	4.84	1.146	3.196e-05
2	rs7568533	64400952	C	A	0.07969	4.84	1.146	3.196e-05
18	rs9963712	7370978	A	G	0.07994	4.842	1.151	3.442e-05
7	rs10215346	133356800	T	G	0.3856	-2.615	0.6246	3.734e-05	EXOC4
12	rs10506826	79342895	A	G	0.05799	5.401	1.291	3.761e-05
15	rs7403021	24798408	T	C	0.1516	3.334	0.7969	3.77e-05	GABRG3
15	rs7181856	32772283	C	G	0.2853	-2.705	0.6463	3.772e-05
8	rs1400473	129543188	G	A	0.3594	2.527	0.6046	3.85e-05
2	rs13021915	8035622	G	A	0.228	2.93	0.7037	4.116e-05
12	rs12580962	79345767	C	A	0.05751	5.478	1.317	4.221e-05
1	rs714576	231112863	A	G	0.4359	2.512	0.6056	4.374e-05	C1orf57
15	rs4924127	32773368	A	T	0.2859	-2.677	0.646	4.454e-05
16	rs7184282	85225668	A	G	0.0918	4.563	1.102	4.555e-05
22	rs4823326	43287342	A	G	0.3547	2.616	0.6339	4.774e-05	LDOC1L
22	rs131172	43281423	G	A	0.3586	2.745	0.6657	4.907e-05	LDOC1L
2	rs1863603	64406751	A	G	0.07656	4.808	1.167	4.933e-05
4	rs6824946	139961692	C	T	0.4047	2.696	0.6554	5.045e-05
22	rs5765723	43300218	A	G	0.3531	2.558	0.6229	5.2e-05	LDOC1L
8	rs1400474	129543462	C	T	0.3578	2.48	0.6051	5.382e-05
2	rs10931664	195525137	T	C	0.2435	3.041	0.7427	5.51e-05
8	rs11781913	129557075	T	C	0.3609	2.482	0.6065	5.51e-05
22	rs135624	43269349	C	G	0.35	2.634	0.6436	5.511e-05	LDOC1L
22	rs105248	43270063	G	C	0.35	2.634	0.6436	5.511e-05	LDOC1L
2	rs12477230	195501468	C	T	0.2484	2.907	0.7144	6.038e-05
2	rs13030671	195519979	G	T	0.2484	2.907	0.7144	6.038e-05
2	rs13024234	195535457	A	G	0.2484	2.907	0.7144	6.038e-05
2	rs12466584	195536005	C	T	0.2476	2.913	0.7165	6.135e-05
3	rs1948696	126077645	T	C	0.2492	2.919	0.7191	6.388e-05	ITGB5
10	rs35657	80154055	C	A	0.08019	-4.307	1.062	6.412e-05
14	rs8019978	54627037	A	G	0.4781	2.453	0.6063	6.632e-05	MAPK1IP1L
22	rs6007167	43266788	C	T	0.3511	2.6	0.6431	6.738e-05	LDOC1L
9	rs10818477	122673850	G	T	0.25	2.82	0.6976	6.771e-05	PHF19
20	rs204686	489335	A	G	0.2727	-2.955	0.733	7.058e-05	CSNK2A1
4	rs16869706	20133813	G	A	0.1156	-3.719	0.929	7.889e-05	SLIT2
3	rs9849711	63645823	T	C	0.2256	2.84	0.7107	8.163e-05	S100A1L
11	rs7114626	39218561	C	G	0.1118	3.681	0.924	8.639e-05
8	rs2923408	42570683	G	A	0.4062	2.513	0.6326	8.901e-05	C8orf40
22	rs5764884	43301507	A	C	0.3407	2.483	0.6258	9.155e-05	LDOC1L
7	rs10226177	133377492	A	G	0.3793	-2.465	0.6217	9.182e-05	EXOC4
11	rs7938356	76580501	A	G	0.1828	-3.211	0.8102	9.283e-05	MYO7A
20	rs204685	489262	T	G	0.2703	-2.9	0.7323	9.356e-05	CSNK2A1
22	rs739311	25381338	G	C	0.3828	2.412	0.6091	9.387e-05	CRYBA4
10	rs3911782	67515966	T	C	0.3497	2.411	0.6089	9.439e-05	CTNNA3
7	rs12666574	26493485	G	A	0.2672	2.758	0.6971	9.519e-05
20	rs6118025	7876922	G	A	0.4953	2.404	0.6075	9.521e-05	HAO1
13	rs4145277	29955682	T	C	0.4733	2.355	0.5953	9.567e-05	HMGB1
2	rs12611555	195499865	A	G	0.2625	2.749	0.6957	9.71e-05
14	rs11847466	74877364	A	G	0.1984	-2.766	0.7002	9.776e-05
3	rs9844302	127489814	T	C	0.07187	4.694	1.189	9.837e-05
1	rs10495370	234352185	T	G	0.09748	3.951	1.001	9.961e-05	GPR137B
Chr, chromosome; SNP, single nucleotide polymorphism; BP, base position.
MAF, minor allele frequency; SE, standard error.
A1: tested allele (minor allele); A2, other allele.
Genes with SNPs located up to 50kb down- or upstream were shown.
