# Supplementary material for: The First Pilot Genome-Wide Gene-Environment Study of Depression in the Japanese Population
Source: PLoS One. 2016 Aug 16;11(8):e0160823. doi: 10.1371/journal.pone.0160823 (PMC4986946; doi:10.1371/journal.pone.0160823)
Supplement: S2 Table — (XLSX) [file pone.0160823.s005.xlsx]

## Sheet: TableS2
Table S2. Top findings from genome-wide gene environment interaction analysis (P < 1.00 × 10-4)
Chr	SNP	BP	A1	A2	MAF	β	SE	P	Gene
10	rs10510057	121301038	C	G	0.4891	0.05818	0.01035	4.487e-08	RGS10
4	rs13151036	180169855	C	T	0.3984	-0.04466	0.009349	2.82e-06
7	rs204595	20877952	C	G	0.1306	0.1039	0.02213	4.137e-06
3	rs17193334	1372373	A	G	0.06536	0.1086	0.02349	5.795e-06	CNTN6
19	rs2607230	33382760	G	A	0.1062	0.06861	0.01594	2.289e-05
19	rs1820708	33383865	A	G	0.1069	0.06848	0.01597	2.456e-05
10	rs7099126	121377539	C	T	0.4344	-0.04223	0.009856	2.494e-05	BAG3
7	rs6944093	20767815	T	C	0.1117	0.07833	0.01836	2.733e-05	ABCB5
3	rs6788031	191859437	A	T	0.05414	0.09213	0.02178	3.147e-05	IL1RAP
10	rs3847487	121368483	T	C	0.4344	-0.03926	0.009397	3.89e-05	TIAL1
7	rs6944200	20767745	A	G	0.1109	0.07613	0.01827	4.095e-05	ABCB5
7	rs204585	20868813	T	C	0.1313	0.08499	0.0205	4.464e-05
4	rs1451430	180165628	C	T	0.443	-0.03945	0.009546	4.708e-05
11	rs10834377	24521470	T	A	0.194	0.04443	0.01077	4.807e-05	LUZP2
7	rs12701976	42474899	C	A	0.25	0.03968	0.009619	4.847e-05
7	rs17202231	51921433	A	C	0.1391	0.06067	0.01472	4.916e-05
11	rs4491224	24520793	T	G	0.2571	0.04049	0.009836	5.021e-05	LUZP2
7	rs2701040	107410575	C	T	0.2703	0.04488	0.01093	5.231e-05	LAMB1
16	rs8049612	57725877	C	T	0.1262	0.0655	0.01595	5.273e-05
8	rs12679264	22718141	T	C	0.2234	0.05174	0.01261	5.305e-05	PEBP4
1	rs1551390	74207630	A	T	0.1097	0.07589	0.01853	5.493e-05
16	rs12928605	57707675	C	T	0.1297	0.06378	0.01562	5.757e-05
7	rs11766021	42465448	C	T	0.2444	0.04017	0.009836	5.762e-05
16	rs12918173	57741746	C	G	0.1297	0.0637	0.01566	6.152e-05
11	rs12277636	80918873	T	C	0.2734	-0.04278	0.01055	6.432e-05
11	rs17094895	99729046	G	C	0.1297	0.06375	0.01579	6.899e-05	CNTN5
14	rs998650	65709760	A	G	0.4079	0.03207	0.007958	7.162e-05
5	rs17797119	137098344	G	A	0.08307	0.07131	0.01773	7.361e-05	KLHL3
6	rs12664349	132922364	C	T	0.1444	0.05813	0.01446	7.479e-05	TAAR8
6	rs17061433	132922472	G	C	0.1484	0.05698	0.01419	7.527e-05	TAAR8
22	rs2516089	25735992	A	G	0.275	0.04658	0.01164	7.945e-05
4	rs4864803	54174694	C	T	0.3203	-0.03924	0.009804	7.963e-05	LNX1
4	rs2616415	54175885	A	G	0.3203	-0.03924	0.009804	7.963e-05	LNX1
16	rs12927771	57743268	C	G	0.1258	0.06363	0.0159	8.006e-05
3	rs16849459	105125003	A	G	0.07437	0.08566	0.02154	8.858e-05
5	rs17287745	142635208	G	A	0.1172	0.06828	0.01718	8.895e-05	NR3C1
16	rs11644822	73479984	A	G	0.2579	0.04335	0.01093	9.177e-05	WDR59
1	rs41410848	74179126	A	C	0.1118	0.07162	0.01806	9.23e-05
1	rs1340425	74158436	T	C	0.1125	0.07255	0.0183	9.264e-05
6	rs11965773	132914051	C	T	0.15	0.05614	0.01416	9.304e-05	TAAR8
9	rs7872379	81006604	G	A	0.1145	0.07108	0.01794	9.438e-05
14	rs10145295	65709948	A	G	0.4188	0.03119	0.007885	9.646e-05
7	rs2410988	101827556	A	G	0.2719	0.04145	0.01048	9.67e-05	PRKRIP1
14	rs10134793	65754607	C	A	0.4391	0.0289	0.007317	9.805e-05
12	rs2250237	89207142	C	G	0.3852	-0.04361	0.01105	9.921e-05
Chr, chromosome; SNP, single nucleotide polymorphism; BP, base position; MAF, minor allele frequency; SE, standard error.
Genes with SNPs located up to 50kb down- or upstream were shown.
P-values are not corrected by Bonferroni correction.
